# Supplementary material for: Effects of Leisure Activities on the Cognitive Ability of Older Adults: A Latent Variable Growth Model Analysis
Source: Front Psychol. 2022 Apr 13;13:838878. doi: 10.3389/fpsyg.2022.838878 (PMC9045058; doi:10.3389/fpsyg.2022.838878)
Supplement: Supplementary file 1 [file Data_Sheet_1.ZIP]

Archive with 5 entries (4 files):
- data and questionnaires/N 2008.dta
- data and questionnaires/N 2011.dta
- data and questionnaires/N 2014.dta
- data and questionnaires/N 2018.dta
- data and questionnaires/
